# Supplementary material for: Human iPSC and CRISPR targeted gene knock-in strategy for studying the somatic TIE2L914F mutation in endothelial cells
Source: Angiogenesis. 2024 May 21;27(3):523–42. doi: 10.1007/s10456-024-09925-9 (PMC11303492; doi:10.1007/s10456-024-09925-9)
Supplement: Supplementary file 1 — Supplementary file1 (XLSX 12 KB) [file 10456_2024_9925_MOESM1_ESM.xlsx]

## Sheet: Sheet1
article title: Human iPSC and CRISPR targeted gene knock-in strategy for studying the somatic TIE2L914F mutation in endothelial cells.
journal name: Angiogenesis
author names: Bojana Lazovic, Tuan Nguyen, Mohammadhassan Ansarizadeh, Songyuan Li, Leif Wigge, Miguel Carracedo Ortiz, Jere Kettunen, Franziska Kohl, Ramy Elgendy, Bilada Bilican, Prateek Singh, Pratik Saxena, Xuechong Hong, Lauri Eklund, Ryan Hicks
affiliation and e-mail address of the corresponding author: ryan.hicks@astrazeneca.com, BioPharmaceuticals R&D Cell Therapy Department, Research and Early Development, Cardiovascular, Renal, and Metabolism (CVRM), BioPharmaceuticals R&D, AstraZeneca, Gothenburg, Sweden
Cell line generation
sgRNA_TIE2:		CCAGCACACGGCTCTTGCGA
sgRNA_HBEGF:		GGGTGATGTTGCCTGACCGG
TIE2_L914Ftemplate:
ATGACGTGAAGAACGTGTCTGAGATCTGGAAGAGCATGCTTTGACTCACTCTACTGTTATTACTGAGTGGGTAAAAGCATTTCAGGAAGCCCTCTGTGTGAGTGCAGGTTTGGTAGGAATGGAGAGGGGGTGGGAAGGAGCAAAACCAAGCGTTGCAGCCTGGCCCCTTTTGAGTATTGCAGGAGGGTGTCACCCGTCTTCCTCCTGTCCCCCAGTGCTCCCTGGGTGGTGTTGCTAGATGTGTTTTTTAGACAAAATGGAGTTTATAGGCAATTTCCACAGCACATCTCTTAAATGTCATAGCTGTTCAGGGCCACTGATGAGTCGATGCTCTCTTCCTTCCCTCCAGGCTACTTGTACCTGGCCATTGAGTACGCGCCCCATGGAAACCTTCTGGAC…
HBEGF_template:
TGCCACCCGGGTTACCATGGAAAAAGGTGTCATGGGCTGAGCCTCCCAGTGGAAAATCGCTTATATACCTATGACCACACAACCATCCTGGCCGTGGTGGCTGTGGTGCTGTCATCTGTCTGTCTGCTGGTCATCGTGGGGCTTCTCATGTTTAGGTACCATAGGAGAGGAGGTTATGATGTGGAAAATGAAGAGAAAGTGAAGTTGGGCATGACTAATTCCCAC
Differentiation to iEC
ModRNA ETV2 sequence (Trilink):
ATGGACCTGTGGAACTGGGATGAGGCATCCCCACAGGAAGTGCCTCCAGGGAACAAGCTGGCAGGGCTTGAAGGAGCCAAATTAGGCTTCTGTTTCCCTGATCTGGCACTCCAAGGGGACACGCCGACAGCGACAGCAGAGACATGCTGGAAAGGTACAAGCTCATCCCTGGCAAGCTTCCCACAGCTGGACTGGGGCTCCGCGTTACTGCACCCAGAAGTTCCATGGGGGGCGGAGCCCGACTCTCAGGCTCTTCCGTGGTCCGGGGACTGGACAGACATGGCGTGCACAGCCTGGGACTCTTGGAGCGGCGCCTCGCAGACCCTGGGCCCCGCCCCTCTCGGCCCGGGCCCCATCCCCGCCGCCGGCTCCGAAGGCGCCGCGGGCCAGAACTGCGTC…
